# Supplementary material for: Bioinformatics Analysis of the Glutamate-Gated Chloride Channel Family in Bursaphelenchus xylophilus
Source: Int J Mol Sci. 2025 Apr 8;26(8):3477. doi: 10.3390/ijms26083477 (PMC12026476; doi:10.3390/ijms26083477)
Supplement: Supplementary file 1 [file ijms-26-03477-s001.zip]

Archive with 1 entries (1 files):
- ijms-3486431-supplementary.pdf
